# Supplementary material for: Health Literacy of Children and Adolescents with Inflammatory Bowel Disease (IBD) and Parents of IBD Patients—Coping and Information Needs
Source: Children (Basel). 2024 Apr 17;11(4):481. doi: 10.3390/children11040481 (PMC11048777; doi:10.3390/children11040481)
Supplement: Supplementary file 1 [file children-11-00481-s001.zip]

Archive with 1 entries (1 files):
- children-2942787-supplementary.pdf
